# Supplementary material for: Achievement Goal Profiles and Academic Performance in Mathematics and Literacy: A Person-Centered Approach in Third Grade Students
Source: J Intell. 2025 Aug 27;13(9):108. doi: 10.3390/jintelligence13090108 (PMC12470418; doi:10.3390/jintelligence13090108)
Supplement: Supplementary file 1 [file jintelligence-13-00108-s001.zip]

Archive with 1 entries (1 files):
- jintelligence-3798250-supplementary.pdf
